# Supplementary material for: MicroRNA Expression Profile Analysis of Chlamydomonas reinhardtii during Lipid Accumulation Process under Nitrogen Deprivation Stresses
Source: Bioengineering (Basel). 2021 Dec 27;9(1):6. doi: 10.3390/bioengineering9010006 (PMC8773410; doi:10.3390/bioengineering9010006)
Supplement: Supplementary file 1 [file bioengineering-09-00006-s001.zip]

Archive with 4 entries (4 files):
- Additional file 2.pdf
- Additional file1.pdf
- Additional file3.xlsx
- Additional file4.xlsx
