# Supplementary material for: MicroRNA Expression Profile Analysis of Chlamydomonas reinhardtii during Lipid Accumulation Process under Nitrogen Deprivation Stresses
Source: Bioengineering (Basel). 2021 Dec 27;9(1):6. doi: 10.3390/bioengineering9010006 (PMC8773410; doi:10.3390/bioengineering9010006)
Supplement: Supplementary file 1 [file bioengineering-09-00006-s001.zip › Additional file3.xlsx]

## Sheet: fig 4  TAP-N Novel miRNA 数据
		Table S3 predict novel miRNA in our small RNA libraries.
		Id	Sequence (5'-3')	Length	Sequencing count		Position in the genome	Location in the predicted hairpin structure	MFE (kcal mol-1)	Precurser sequence	Struct
				(nt)	TAP	TAP-N		(5'or 3'arm)
		cre-miR-new1	TGCTTAAGGATAGCAGCGCGGTG	23	9	17	chromosome_10:698756:698841:+	3'	-40.7	CGGCTTAGGCACGCCGCCGCTGCTGCTTACCGCCCGCAGCCACAGCTGCTCGATGCTTAAGGATAGCAGCGCGGTGTCGTGCTCCT	.((....((((((.((((((.((((((..((((..(((((....))))).....))....))..)))))))))))).)))))))).
		cre-miR-new2	GCGGTCGTGCCCGAGTGGTTA	21	892	483	chromosome_10:1590786:1590863:+	5'	-25.7	TCCGGCTGCAGCGGTCGTGCCCGAGTGGTTAAGGGGACTGACTAGAAATCAGTTGGGATCTCCCGCATAGGTTCGAAT	((..(((...((((..(..(((((.(((((...((......))...))))).)))))..)..))))...)))..))..
							chromosome_10:1594452:1594529:-	5'	-25.1	TACGGCTGCAGCGGTCGTGCCCGAGTGGTTAAGGGGACTGACTAGAAATCAGTTGGGATCTCCCGCATAGGTTCGAAT	..(((((...((((..(..(((((.(((((...((......))...))))).)))))..)..))))...)).)))…
							chromosome_7:5489071:5489148:+	5'	-24.6	CTTTCTGGCTGCGGTCGTGCCCGAGTGGTTAAGGGGACTGACTAGAAATCAGTTGGGATCTCCCGCATAGGTTCGAAT	..(((..(((((((..(..(((((.(((((...((......))...))))).)))))..)..))))...)))..))).
							chromosome_8:1859950:1860027:+	5'	-26.7	CTGCCCAGCTGCGGTCGTGCCCGAGTGGTTAAGGGGACTGACTAGAAATCAGTTGGGTTCTCCCGCATAGGTTCGAATC	..(((....(((((..(.((((((.(((((...((......))...))))).)))))).)..)))))..))).......
							chromosome_7:5484104:5484182:-	5'	-22.3	GGCTAGTCCAGCGGTCGTGCCCGAGTGGTTAAGGGGACTGACTAGAAATCAGTTGGGATCTCCCGCATAGGTTCGAAT	..........((((..(..(((((.(((((...((......))...))))).)))))..)..))))............
		cre-miR-new3	AAGCCTATGAAACTGCCCTC	20	470	333	chromosome_10:4726602:4726668:+	5'	-23.9	AGCTGGGTGTAAGCCTATGAAACTGCCCTCGGGATATCCGGTAGCTTTTATCGTCTTACACTGTGCA	.((..((((((((.(.(((((((((((....((....))))))).)))))).).))))))))..)).
							chromosome_10:4729785:4729851:+	5'	-23.9	AGCTGGGTGTAAGCCTATGAAACTGCCCTCGGGATATCCGGTAGCTTTTATCGTCTTACACTGTGCA	.((..((((((((.(.(((((((((((....((....))))))).)))))).).))))))))..)).
		cre-miR-new4	TGCGAGCAACAGCCCTGGTA	20	1790	1295	chromosome_10:5334469:5334530:+	5'	-25.8	GAGGTCATGGTGCGAGCAACAGCCCTGGTACGGAAACCAGCCGCTGTTCCCCCGTGTCTTCG	((((.(((((.(.(.(.((((((.(((((......)))))..)))))))))))))).)))).
		cre-miR-new5	AGTGCTGGCCGCCGGGAGCCG	21	34	238	chromosome_10:881016:881090:-	5'	-36.9	CCGTGGGCGTAGTGCTGGCCGCCGGGAGCCGTCCAGGGACCCGGTGGTCGGGAACGCCTCTACAAGAATGATGGC	((((((((((..(.((((((((((((..((.....))..)))))))))))).)))))))...........)))).
		cre-miR-new6	TGGCTGTAGGGACACGCGCGG	21	17	22	chromosome_10:1155978:1156070:-	3'	-43.3	GGGGGCCGAGGGCGCGCCCCCACACAGCCAGCACCAGCGGCGGCCGCAAGTGTCAGATAAGGTGGCTGTAGGGACACGCGCGGTAAGGACCCC	.((((((...(.(((((.(((..(((((((((((..((((...))))..)))).........))))))).)))....))))).)..)).))))
							chromosome_10:1160133:1160227:-	3'	-39.26	TGGGTGCGTCTGGGCGCGCCCCCACACCGCCAGCACCAGCGGCGGCCGCAAGTAACAGATAAGGTGGCTGTAGGGACACGCGCGGTAAGACCCCC	.((((((((....))))))))....((((((.(..((.(((((.(((...............))).))))).))..)..).))))).........
							chromosome_12:3114487:3114566:-	3'	-32.1	TGGGGGCCCCCACACCGCCAGCACCAGCGGCCGCAAGTGGCAGATAAGGTGGCTGTAGGGACACGCGCGGTAAGACCCCC	.(((((.(.....((((((.(..((.((((((((...((.....))..)))))))).))..)..).)))))..).)))))
							chromosome_12:3946530:3946620:-	3'	-37.7	TGGGGGCCACGCGCCCCCACTGCCCCACACCGCCAGCACCAGCGGCCGCAAGTGATAAAGTGGCTGTAGGGACACGCGCGGTAAGACCCCC	(((((((.....))))))).........((((((.(..((.((((((((..........)))))))).))..)..).))))).........
		cre-miR-new7	TCCAGCTGGGCGGCCGTCTCC	21	1312	1797	chromosome_10:4733426:4733510:-	5'	-38.6	GCGGATGCCCTCCAGCTGGGCGGCCGTCTCCTTGCCGCTGCCGAATAGGGTGCCTAGCTGGGTGGCCGTCTCCTTGCCCCCCGCA	((((..(((.((((((((((((.((...((...((....)).))...)).)))))))))))).))).((......))...)))).
		cre-miR-new8	ACGCGAGAGCAACTTGATGAA	21	12	67	chromosome_11:1313484:1313549:+	5'	-27.12	TTGGGCGCGCACGCGAGAGCAACTTGATGAATTGTTTTAACAAGTTGTTTTCGCCCCCATCCCGAC	(((((.......((((((((((((((.((((....)))).))))))))))))))......))))).
		cre-miR-new9	CCTGCGCCTCTGTGTACAATACCC	23	9	21	chromosome_11:2007109:2007180:+	5'	-28.4	GCGCACGCACCCTGCGCCTCTGTGTACAATACCCCGTGCACCACCGTGTGGGAGTGTTGAAGGAGAGTCGCG	((....)).....(((.((((.(...((((((((((..(......)..)))).))))))..).)))).))).
		cre-miR-new10	TAAAGGCATGTAAGCAGCACC	21	12	16	chromosome_11:2560401:2560492:+	3'	-31.43	TTGTTCTCCACGATGCTGCTGCAGCCTTTGGCAATGACAATGCCACCCACCTCCACCTGCATAAAGGCATGTAAGCAGCACCAGGTGGGCAG	.(((((.((..(.((((((((((((((((((((.((.................))..))).))))))).))).))))))).).)).))))).
		cre-miR-new11	TCGGGACTGTGCACCATAGCGG	22	1219	2032	chromosome_12:3933693:3933778:-	3'	-39.3	AAACGCGCGGCGCTTGTGGCGCTGCTTGGCGGCCGCAGCCCGCGTCTGCTGTTGTCGGGACTGTGCACCATAGCGGTCGCGTTGTC	....((((((((((.((((.((.((((((((((.(((((....).)))).))))))))).)...)).))))))).)))))))....
		cre-miR-new12	TAGGATACTTCAGCGCTTCGG	20	26	47	chromosome_12:6484307:6484398:-	3'	-30.3	CGAGGCCCCGGCCGGCCTAAAGGTTCTACGTACAAGCACTCTTAACTCTTGTTGTATTGCATAGGATACTTCAGCGCTTCGGCCGGGCTAAA	...(((((.(((((((((.(((((((((.(((..((((...........))))....))).)))))).))).)).))..))))))))))…
		cre-miR-new13	TTGCTGACTTAGCAGAGGATA	20	109	115	chromosome_13:6201222:6201312:+	5'	-54.3	NNNTCAGATGTTGCTGACTTAGCAGAGGATAGCTCCCCCGGCCACAAGCCCGCTATCCTCTGCTAAGTCAGCAACGTCTTGGACTGATCTG	...((((((((((((((((((((((((((((((......(((.....))).))))))))))))))))))))))))))).))).........
		cre-miR-new14	GGGAGTTTGGTCTAGTGGTAT	21	459	145	chromosome_13:2620192:2620272:-	3'	-21.5	TGGCGTGTGTGTGCCGTGTATGCTAGTGCTTCCCCGTATGGCATCTGTGAGGGAGTTTGGTCTAGTGGTATGATTCTCGCT	.((((.(..((((((((....(((((.((((((...(((((...))))).)))))))))))...))))))))...).))))
							chromosome_2:3384521:3384604:-	3'	-25.5	CGCGTGTTCTGTGTGGTATTTGCGACCGCTCCAATCTTATACATGTATGGGGAGGGAGTTTGGTCTAGTGGTATGATTCTCGCT	.(((.(.....((((.((((...(((((((((..(((((((....)))))))..)))))..)))).)))).))))...).))).
		cre-miR-new15	TGCTGCCCAACTTGACGTAG	20	2472	2486	chromosome_14:2463200:2463276:-	5'	-33.9	CTGCGCCACGTGCTGCCCAACTTGACGTAGGCGGCCCAAGAGGCCTGGTCCGGTGGCAGCTCGAGGGGACCTGCAGG	(((((((.((.((((((..(((.(((.(((((..(....)..)))))))).))))))))).)).)).....))))).
		cre-miR-new16	TGGCTGGTGAATTTGTAGTAG	21	49	113	chromosome_17:1971345:1971435:+	3'	-39.4	AGCGCTGCCTGCTGCGGGCCCGGGCACCTTGCTGTCAGTCATAGCAGGCATGCTTCTGTGTGGCTGGTGAATTTGTAGTAGAGCGGCGACA	.((((((((((((((((.(((((.(((((((((((.....))))))))...........))).)))).)...))))))))).)))))).).
		cre-miR-new17	TCGGTTGCGGTCCACCCGGCC	21	9	44	chromosome_17:2547567:2547635:-	5'	-31	TTTTGCCGCCTCGGTTGCGGTCCACCCGGCCAGCGGCGTTTGGTGAACCGCAGGTGATACGGCCAGTAG	....((((..(((.(((((((.((((..(((...)))....)))).))))))).)))..))))......
		cre-miR-new18	GATCTCGTGCCGGAGTGGTC	20	121	293	chromosome_1:360832:360912:+	3'	-27.8	ATGCCCAATGAACTTCGACTTTGGCATTTCGTCCTTACCAGTTTTCTGGTTGATCTCGTGCCGGAGTGGTCTAACGGGTGG	..((((...((....(.((((((((((...(((...(((((....))))).)))...)))))))))).)))....))))..
		cre-miR-new19	TCATGCACGGTGACCTCCAG	20	5043	1925	chromosome_1:7172528:7172596:+	5'	-26.1	CGGGGTGAGGTCATGCACGGTGACCTCCAGTGCAGGGAGCTGTGGGCGCACGTGTAGCCAGGCACAGGG	....(((.(((..(((((((((.((..((((.......))))..))))).)))))))))...)))....
		cre-miR-new20	CCCTGTGAGCGCAATCAGCGG	21	80	1076	chromosome_2:472314:472385:-	5'	-26.4	GAGCTCCTTCCCCTGTGAGCGCAATCAGCGGTACAAAGCCTGCTTGATGAACTCCGCAACGGAGGGCGGCAG	..(((((((((..((((((..((.((((((((.....))).)).)))))..)).))))..)))))).)))..
		cre-miR-new21	TCAGAGCCGCGAAATGGAAGA	21	251	349	chromosome_3:5414539:5414611:+	3'	-24.5	ACTGGGCACATTTTCTTGCTTGGCTGGACTAGGAGTAAGAGTTCAGAGCCGCGAAATGGAAGAGGTGCTCGAA	..(((((((.((((((..(.((((((((((.........)))))..))))).)....)))))).)))))))..
							chromosome_3:5422484:5422556:-	3'	-24.5	ACTGGGCACATTTTCTTGCTTGGCTGGACTAGGAGTAAGAGTTCAGAGCCGCGAAATGGAAGAGGTGCTCGAA	..(((((((.((((((..(.((((((((((.........)))))..))))).)....)))))).)))))))..
		cre-miR-new22	TTTCGGAAGCAATGACAGGTG	21	1002	2070	chromosome_3:5430714:5430809:-	5'	-22.3	GTGAACCGAGTTTCGGAAGCAATGACAGGTGTGTAGATTTGTGCGGTCCCTCATTCTTGTGAAAGTATAGTACTACGTCAAGTATACTACGGCGCG	(((..(((..(((((.(((.(((((..((..((((......))))..)).)))))))).)))))...(((((.(((.....)))))))))))))).
		cre-miR-new23	TGCCAGCCAGAGCTCATGCCC	21	339	740	chromosome_7:3869533:3869613:+	3'	-33.2	AATGGCCATGTCGGGGCAACGGCGGCTGCGCTCACTGTGACCCAGACGAGTGCCAGCCAGAGCTCATGCCCCTGTGCAAGC	....((((....((((((..(((((((((((((.(((.....)))..))))).)))))...)))..)))))))).))....
		cre-miR-new24	TGGAATGCGGGAGGGAGGCAT	21		62	chromosome_17:763229:763312:-	5'	-23.32	TAGGGAGTTCTGGAATGCGGGAGGGAGGCATATGTAAATCGAGCTTCTGTACTTCTGTTACGCGGCGTTGGCGAGAGCCACGAA	......((..((....(((((((((((((.............))))))...)))))))..))..))..((((....))))....
		cre-miR-new25	GCGGGAGGTAGGGGGATCGAT	21		184	chromosome_5:270845:270919:+	5'	-28.9	GACACAATGTGCGGGAGGTAGGGGGATCGATGCCCTCCGACTCCAAGACCTTTTGCCGCGCATGATGAATGTGCA	(.(((((((((((((((((..((((.(((........)))))))...)))))...))))))))......))))).
							chromosome_5:273728:273802:+	5'	-28.9	GACACAATGTGCGGGAGGTAGGGGGATCGATGCCCTCCGACTCCAAGACCTTTTGCCGCGCATGATGAATGTGCA	(.(((((((((((((((((..((((.(((........)))))))...)))))...))))))))......))))).
							chromosome_5:276244:276318:+	5'	-28.9	GACACAATGTGCGGGAGGTAGGGGGATCGATGCCCTCCGACTCCAAGACCTTTTGCCGCGCATGATGAATGTGCA	(.(((((((((((((((((..((((.(((........)))))))...)))))...))))))))......))))).
							chromosome_5:278485:278559:+	5'	-28.9	GACACAATGTGCGGGAGGTAGGGGGATCGATGCCCTCCGACTCCAAGACCTTTTGCCGCGCATGATGAATGTGCA	(.(((((((((((((((((..((((.(((........)))))))...)))))...))))))))......))))).
		cre-miR-new26	AGCGGAAATGCTGGACGGCGG	21	99		chromosome_10:4958632:4958705:-	5'	-23.2	CCGACGTATTAGCGGAAATGCTGGACGGCGGCCCACCACCGCGGCGGCGTGACAGCAATAACCTGGCGCACGGA	(((..(..((((.(..(.(((((.(((.(.((((......).))).))))..))))).)..)))))..).))).
							chromosome_15:1613298:1613371:+	5'	-23.2	CCGACGTATTAGCGGAAATGCTGGACGGCGGCCCACCACCGCGGCGGCGTGACAGCAATAACCTGGCGCACGGA	(((..(..((((.(..(.(((((.(((.(.((((......).))).))))..))))).)..)))))..).))).
							chromosome_17:2226090:2226163:-	5'	-23.2	CCGACGTATTAGCGGAAATGCTGGACGGCGGCCCACCACCGCGGCGGCGTGACAGCAATAACCTGGCGCACGGA	(((..(..((((.(..(.(((((.(((.(.((((......).))).))))..))))).)..)))))..).))).
							chromosome_1:8398683:8398771:+	5'	-23.2	CCGACGTATTAGCGGAAATGCTGGACGGCGGCCCACCACCGCGGCGGCGTGACAGCAATAACCTGGCGCACGGA	(((..(..((((.(..(.(((((.(((.(.((((......).))).))))..))))).)..)))))..).))).
							chromosome_2:9239179:9239252:-	5'	-23.2	CCGACGTATTAGCGGAAATGCTGGACGGCGGCCCACCACCGCGGCGGCGTGACAGCAATAACCTGGCGCACGGA	(((..(..((((.(..(.(((((.(((.(.((((......).))).))))..))))).)..)))))..).))).
							chromosome_3:161196:161269:-	5'	-23.2	CCGACGTATTAGCGGAAATGCTGGACGGCGGCCCACCACCGCGGCGGCGTGACAGCAATAACCTGGCGCACGGA	(((..(..((((.(..(.(((((.(((.(.((((......).))).))))..))))).)..)))))..).))).
							chromosome_6:1386000:1386073:-	5'	-23.2	CCGACGTATTAGCGGAAATGCTGGACGGCGGCCCACCACCGCGGCGGCGTGACAGCAATAACCTGGCGCACGGA	(((..(..((((.(..(.(((((.(((.(.((((......).))).))))..))))).)..)))))..).))).
							chromosome_9:2081961:2082034:+	5'	-23.2	CCGACGTATTAGCGGAAATGCTGGACGGCGGCCCACCACCGCGGCGGCGTGACAGCAATAACCTGGCGCACGGA	(((..(..((((.(..(.(((((.(((.(.((((......).))).))))..))))).)..)))))..).))).
							chromosome_9:4660481:4660554:+	5'	-23.2	CCGACGTATTAGCGGAAATGCTGGACGGCGGCCCACCACCGCGGCGGCGTGACAGCAATAACCTGGCGCACGGA	(((..(..((((.(..(.(((((.(((.(.((((......).))).))))..))))).)..)))))..).))).
		cre-miR-new27	AAGGTCGCAACGGTGGACGGT	21	75		chromosome_11:108059:108143:-	3'	-30.9	GTTGCGATCGCCAGAGCAGTCACGACTGTTGTGACAATCGCTGTACTCCACGAGAAGGTCGCAACGGTGGACGGTTCGGTCACAA	.(((.((((....((((.(((.(.(((((((((((..(((.((.....)))))....))))))))))))))).)))))))).)))
		cre-miR-new28	GGCGAGGTGGCCGAGCGGTC	20	248		chromosome_2:6132705:6132782:+	3'	-30.7	GGGGGCCTGTGGTGTGTGCTGTGGCCCACCCTGCATCCTCCGGTTGATGGCGAGGTGGCCGAGCGGTCTAAGGCGCTA	.((.((((.(((....((((.(((((.(((.((((((........))).))).))))))))))))..))))))).)).
							chromosome_2:6143643:6143719:+	3'	-30.7	GGGGGCCGGTGGTGTGTGCTGTGGTCGGCTTGCATCCTCCTGTTGATGGCGAGGTGGCCGAGCGGTCTAAGGCGCTA	.((.(((..(((....((((.((((((.((((((((........))).))))).))))))))))..))).))).)).
							chromosome_2:6145892:6145969:+	3'	-32.2	GGGGGCCGGTGGTGTGTGCTGTGGCCCATCTTGCATCCTCCTGTTGATGGCGAGGTGGCCGAGCGGTCTAAGGCGCTA	.((.(((..(((....((((.(((((.((((((((((........))).))))))))))))))))..))).))).)).
							chromosome_8:141756:141844:+	3'	-29.9	GTACGACATGGCGGCTGCGGCACCTGTAGGTGAAGAATGACAAGATGTGCATCACCTGTGGCGAGGTGGCCGAGCGGTCTAAGGCGCTA	...((....(((.(((.((((((((((((((((....((((.....)).))))))))...)).)))).))))))).))).....))…
		cre-miR-new29	TACAGGCACCCGTCCTCGGCGC	22	411		chromosome_5:2145884:2145977:+	5'	-46.2	AGTGACCGAGTACAGGCACCCGTCCTCGGCGCTGCAGATGAGCACGCGGCCGGACTGCAGCCCGGTCGCGGCAATTGCCTTGTGCCGCTCGCTG	(((((.((.(((((((((.((((..((((.(((((((.((.((.....))))..)))))))))))..))))....)))).))))))).))))).
		cre-miR-new30	TGCTCAAGTCACGGCCGCAAC	21	619		chromosome_7:5366431:5366524:-	5'	-49.8	TAACCGCACATGCTCAAGTCACGGCCGCAACCACACTGGCAGTGATCTGTACGCATGCAAGGTTGCGGACGAGACTTTAGCATGCGCGGTTAGC	(((((((.((((((.(((((.((.((((((((......((((((.......))).)))..)))))))).)).))))).)))))).)))))))..
							chromosome_7:5372699:5372792:-	5'		TAACCGCACATGCTCAAGTCACGGCCGCAACCACACTGGCAGTGATCTGTACGCATGCAAGGTTGCGGACGAGACTTTAGCATGCGCGGTTAGC	(((((((.((((((.(((((.((.((((((((......((((((.......))).)))..)))))))).)).))))).)))))).)))))))..
		TAP represent normalized expression level of Novel miRNA of C. reinhardtii cultivated in nitrogen-replete medium.
		TAP-N represent normalized expression level of Novel miRNA of C. reinhardtii cultivated in nitrogen-depleted medium.
