# Supplementary material for: MicroRNA Expression Profile Analysis of Chlamydomonas reinhardtii during Lipid Accumulation Process under Nitrogen Deprivation Stresses
Source: Bioengineering (Basel). 2021 Dec 27;9(1):6. doi: 10.3390/bioengineering9010006 (PMC8773410; doi:10.3390/bioengineering9010006)
Supplement: Supplementary file 1 [file bioengineering-09-00006-s001.zip › Additional file4.xlsx]

## Sheet: Sheet1
	Additional file4: Complete list of predicted miRNA targets of nitrogen deficiency-responsive miRNA and KOGs annotations .
	Table S4 Complete list of predicted miRNA targets of nitrogen deficiency-responsive miRNA and KOGs annotations .
	miRNA id	Total Targets	Target transcriptId	KOG id	KOG defline	KOG Class	KOG Group
	cre-miR913*	2	149068	KOG1995	Conserved Zn-finger protein	General function prediction only	POORLY CHARACTERIZED
			193025	KOG0206	P-type ATPase	General function prediction only	POORLY CHARACTERIZED
	cre-miR905*	1	206590	KOG1474	Transcription initiation factor TFIID, subunit BDF1 and related bromodomain proteins	Transcription	INFORMATION STORAGE AND PROCESSING
	cre-miR1169	9	191037	KOG4821	Predicted Na+-dependent cotransporter	General function prediction only	POORLY CHARACTERIZED
			281892	KOG1878	Nuclear receptor coregulator SMRT/SMRTER, contains Myb-like domains	Transcription	INFORMATION STORAGE AND PROCESSING
			206694	KOG1591	Prolyl 4-hydroxylase alpha subunit	Amino acid transport and metabolism	METABOLISM
			415233	KOG2157	Predicted tubulin-tyrosine ligase	Posttranslational modification, protein turnover, chaperones	CELLULAR PROCESSES AND SIGNALING
			391427	KOG1474	Transcription initiation factor TFIID, subunit BDF1 and related bromodomain proteins	Transcription	INFORMATION STORAGE AND PROCESSING
			335973	KOG0580	Serine/threonine protein kinase	Cell cycle control, cell division, chromosome partitioning	METABOLISM
			146499	KOG1455	Lysophospholipase	Lipid transport and metabolism	METABOLISM
			135393	KOG2596	Aminopeptidase I zinc metalloprotease (M18)	Amino acid transport and metabolism	METABOLISM
			286647	KOG0658	Glycogen synthase kinase-3	Carbohydrate transport and metabolism	METABOLISM
	cre-miR1151a	3	206502	KOG2614	Kynurenine 3-monooxygenase and related flavoprotein monooxygenases	Energy production and conversion	METABOLISM
			402310	KOG1878	Nuclear receptor coregulator SMRT/SMRTER, contains Myb-like domains	Transcription	INFORMATION STORAGE AND PROCESSING
			396214	KOG1474	Transcription initiation factor TFIID, subunit BDF1 and related bromodomain proteins	Transcription	INFORMATION STORAGE AND PROCESSING
	cre-miR1147.1	12	336410	KOG3544	Collagens (type IV and type XIII), and related proteins	Extracellular structures	CELLULAR PROCESSES AND SIGNALING
			413437	KOG1260	Isocitrate lyase	Energy production and conversion	METABOLISM
			131610	KOG1050	Trehalose-6-phosphate synthase component TPS1 and related subunits	Carbohydrate transport and metabolism	METABOLISM
			399128	KOG1246	DNA-binding protein jumonji/RBP2/SMCY, contains JmjC domain	General function prediction only	POORLY CHARACTERIZED
			281826	KOG1164	Casein kinase (serine/threonine/tyrosine protein kinase)	Signal transduction mechanisms	CELLULAR PROCESSES AND SIGNALING
			145152	KOG3367	Hypoxanthine-guanine phosphoribosyltransferase	Nucleotide transport and metabolism	METABOLISM
			139007	KOG1401	Acetylornithine aminotransferase	Amino acid transport and metabolism	METABOLISM
			320729	KOG1239	Inner membrane protein translocase involved in respiratory chain assembly	Intracellular trafficking, secretion, and vesicular transport	CELLULAR PROCESSES AND SIGNALING
			196761	KOG1558	Fe2+/Zn2+ regulated transporter	Inorganic ion transport and metabolism	METABOLISM
			290296	KOG1046	Puromycin-sensitive aminopeptidase and related aminopeptidases	Amino acid transport and metabolism	METABOLISM
			206152	KOG1186	Copper amine oxidase	Secondary metabolites biosynthesis, transport and catabolism	METABOLISM
	cre-miR1156.2	10	301664	KOG1340	Prosaposin	Lipid transport and metabolism	METABOLISM
			301664	KOG1340	Prosaposin	Carbohydrate transport and metabolism	METABOLISM
			120033	KOG2023	Nuclear transport receptor Karyopherin-beta2/Transportin (importin beta superfamily)	Nuclear structure	CELLULAR PROCESSES AND SIGNALING
			120033	KOG2023	Nuclear transport receptor Karyopherin-beta2/Transportin (importin beta superfamily)	Intracellular trafficking, secretion, and vesicular transport	CELLULAR PROCESSES AND SIGNALING
			407164	KOG4743	Cyclin-dependent kinase inhibitor	Signal transduction mechanisms	CELLULAR PROCESSES AND SIGNALING
			196707	KOG0204	Calcium transporting ATPase	Inorganic ion transport and metabolism	METABOLISM
			286996	KOG1995	Conserved Zn-finger protein	General function prediction only	POORLY CHARACTERIZED
			172293	KOG2795	Catalytic subunit of the meiotic double strand break transesterase	Replication, recombination and repair	INFORMATION STORAGE AND PROCESSING
			145528	KOG3599	Ca2+-modulated nonselective cation channel polycystin	Signal transduction mechanisms	CELLULAR PROCESSES AND SIGNALING
			145528	KOG3599	Ca2+-modulated nonselective cation channel polycystin	Inorganic ion transport and metabolism	METABOLISM
	cre-miR910	13	394868	KOG1474	Transcription initiation factor TFIID, subunit BDF1 and related bromodomain proteins	Transcription	INFORMATION STORAGE AND PROCESSING
			188365	KOG2407	GPI transamidase complex, GPI16/PIG-T component, involved in glycosylphosphatidylinositol anchor biosynthesis	Cell wall/membrane/envelope biogenesis	CELLULAR PROCESSES AND SIGNALING
			145064	KOG1191	Mitochondrial GTPase	Translation, ribosomal structure and biogenesis	INFORMATION STORAGE AND PROCESSING
			295254	KOG2468	Dolichol kinase	Lipid transport and metabolism	METABOLISM
			144070	KOG0593	Predicted protein kinase KKIAMRE	General function prediction only	POORLY CHARACTERIZED
			126346	KOG0519	Sensory transduction histidine kinase	Signal transduction mechanisms	CELLULAR PROCESSES AND SIGNALING
			146531	KOG2545	Conserved membrane protein	Function unknown	POORLY CHARACTERIZED
			294217	KOG0135	Pristanoyl-CoA/acyl-CoA oxidase	Lipid transport and metabolism	METABOLISM
			294217	KOG0135	Pristanoyl-CoA/acyl-CoA oxidase	Secondary metabolites biosynthesis, transport and catabolism	METABOLISM
			153903	KOG3731	Sulfatases	Carbohydrate transport and metabolism	METABOLISM
			409682	KOG0099	G protein subunit Galphas, small G protein superfamily	Signal transduction mechanisms	CELLULAR PROCESSES AND SIGNALING
			393152	KOG0742	AAA+-type ATPase	Posttranslational modification, protein turnover, chaperones	CELLULAR PROCESSES AND SIGNALING
			179647	KOG4805	Uncharacterized conserved protein	Function unknown	POORLY CHARACTERIZED
	cre-miR1144a.2	5	206256	KOG4443	Putative transcription factor HALR/MLL3, involved in embryonic development	General function prediction only	POORLY CHARACTERIZED
			323348	KOG3544	Collagens (type IV and type XIII), and related proteins	Extracellular structures	CELLULAR PROCESSES AND SIGNALING
			185063	KOG1269	SAM-dependent methyltransferases	Lipid transport and metabolism	METABOLISM
			185063	KOG1269	SAM-dependent methyltransferases	General function prediction only	POORLY CHARACTERIZED
			196908	KOG1202	Animal-type fatty acid synthase and related proteins	Lipid transport and metabolism	METABOLISM
	cre-miR1158	6	33563	KOG0192	Tyrosine kinase specific for activated (GTP-bound) p21cdc42Hs	Signal transduction mechanisms	CELLULAR PROCESSES AND SIGNALING
			144475	KOG1441	Glucose-6-phosphate/phosphate and phosphoenolpyruvate/phosphate antiporter	Carbohydrate transport and metabolism	METABOLISM
			144475	KOG1441	Glucose-6-phosphate/phosphate and phosphoenolpyruvate/phosphate antiporter	Amino acid transport and metabolism	METABOLISM
			195952	KOG1203	Predicted dehydrogenase	Carbohydrate transport and metabolism	METABOLISM
			283194	KOG1205	Predicted dehydrogenase	Secondary metabolites biosynthesis, transport and catabolism	METABOLISM
			288588	KOG0409	Predicted dehydrogenase	General function prediction only	POORLY CHARACTERIZED
	cre-miR1159.2	2	205927	KOG1285	Beta, beta-carotene 15,15'-dioxygenase and related enzymes	Secondary metabolites biosynthesis, transport and catabolism	METABOLISM
			196461	KOG2493	Na+/Pi symporter	Inorganic ion transport and metabolism	METABOLISM
	cre-miR1157*	6	195509	KOG3106	ER lumen protein retaining receptor	Intracellular trafficking, secretion, and vesicular transport	CELLULAR PROCESSES AND SIGNALING
			196722	KOG0157	Cytochrome P450 CYP4/CYP19/CYP26 subfamilies	Lipid transport and metabolism	METABOLISM
			196723	KOG0157	Cytochrome P450 CYP4/CYP19/CYP26 subfamilies	Secondary metabolites biosynthesis, transport and catabolism	METABOLISM
			174097	KOG1411	Aspartate aminotransferase/Glutamic oxaloacetic transaminase AAT1/GOT2	Amino acid transport and metabolism	METABOLISM
			206057	KOG3671	Actin regulatory protein (Wiskott-Aldrich syndrome protein)	Signal transduction mechanisms	CELLULAR PROCESSES AND SIGNALING
			206057	KOG3671	Actin regulatory protein (Wiskott-Aldrich syndrome protein)	Cytoskeleton	CELLULAR PROCESSES AND SIGNALING
	cre-miR909.2	2	119584	KOG1961	Vacuolar sorting protein VPS52/suppressor of actin Sac2	Cytoskeleton	CELLULAR PROCESSES AND SIGNALING
			119584	KOG1961	Vacuolar sorting protein VPS52/suppressor of actin Sac2	Intracellular trafficking, secretion, and vesicular transport	CELLULAR PROCESSES AND SIGNALING
	cre-miR1145.1	10	338203	KOG4541	Nuclear transport receptor exportin 4 (importin beta superfamily)	Nuclear structure	CELLULAR PROCESSES AND SIGNALING
			338203	KOG4541	Nuclear transport receptor exportin 4 (importin beta superfamily)	Intracellular trafficking, secretion, and vesicular transport	CELLULAR PROCESSES AND SIGNALING
			132979	KOG0589	Serine/threonine protein kinase	General function prediction only	POORLY CHARACTERIZED
			149305	KOG2045	5'-3' exonuclease XRN1/KEM1/SEP1 involved in DNA strand exchange and mRNA turnover	Replication, recombination and repair	INFORMATION STORAGE AND PROCESSING
			149305	KOG2045	5'-3' exonuclease XRN1/KEM1/SEP1 involved in DNA strand exchange and mRNA turnover	Cell cycle control, cell division, chromosome partitioning	METABOLISM
			173376	KOG2661	Peptidase family M48	Posttranslational modification, protein turnover, chaperones	CELLULAR PROCESSES AND SIGNALING
			418472	KOG1637	Threonyl-tRNA synthetase	Translation, ribosomal structure and biogenesis	INFORMATION STORAGE AND PROCESSING
			20076	KOG2556	Leishmanolysin-like peptidase (Peptidase M8 family)	Defense mechanisms	CELLULAR PROCESSES AND SIGNALING
			20076	KOG2556	Leishmanolysin-like peptidase (Peptidase M8 family)	Cell wall/membrane/envelope biogenesis	CELLULAR PROCESSES AND SIGNALING
			281756	KOG1231	Proteins containing the FAD binding domain	Energy production and conversion	METABOLISM
	cre-miR1148.2	13	294875	KOG2352	Predicted spermine/spermidine synthase	Amino acid transport and metabolism	METABOLISM
			114155	KOG0462	Elongation factor-type GTP-binding protein	Translation, ribosomal structure and biogenesis	INFORMATION STORAGE AND PROCESSING
			336116	KOG4709	Uncharacterized conserved protein	Function unknown	POORLY CHARACTERIZED
			76715	KOG1579	Homocysteine S-methyltransferase	Amino acid transport and metabolism	METABOLISM
			177618	KOG1001	Helicase-like transcription factor HLTF/DNA helicase RAD5, DEAD-box superfamily	Transcription	INFORMATION STORAGE AND PROCESSING
			177618	KOG1001	Helicase-like transcription factor HLTF/DNA helicase RAD5, DEAD-box superfamily	Replication, recombination and repair	INFORMATION STORAGE AND PROCESSING
			196727	KOG0157	Cytochrome P450 CYP4/CYP19/CYP26 subfamilies	Lipid transport and metabolism	METABOLISM
			196727	KOG0157	Cytochrome P450 CYP4/CYP19/CYP26 subfamilies	Secondary metabolites biosynthesis, transport and catabolism	METABOLISM
			393548	KOG4297	C-type lectin	Defense mechanisms	CELLULAR PROCESSES AND SIGNALING
			393548	KOG4297	C-type lectin	Signal transduction mechanisms	CELLULAR PROCESSES AND SIGNALING
			12013	KOG0701	dsRNA-specific nuclease Dicer and related ribonucleases	RNA processing and modification	INFORMATION STORAGE AND PROCESSING
			138672	KOG0055	Multidrug/pheromone exporter, ABC superfamily	Secondary metabolites biosynthesis, transport and catabolism	METABOLISM
			183928	KOG0788	S-adenosylmethionine decarboxylase	Signal transduction mechanisms	CELLULAR PROCESSES AND SIGNALING
	cre-miR911	1	150143	KOG3270	Uncharacterized conserved protein	Function unknown	POORLY CHARACTERIZED
	cre-miR1148.1	5	184606	KOG3389	NADH:ubiquinone oxidoreductase, NDUFS4/18 kDa subunit	Energy production and conversion	METABOLISM
			403646	KOG3544	Collagens (type IV and type XIII), and related proteins	Extracellular structures	CELLULAR PROCESSES AND SIGNALING
			415356	KOG1807	Helicases	Replication, recombination and repair	INFORMATION STORAGE AND PROCESSING
			407164	KOG4743	Cyclin-dependent kinase inhibitor	Signal transduction mechanisms	CELLULAR PROCESSES AND SIGNALING
			316353	KOG2937	Decapping enzyme complex, predicted pyrophosphatase DCP2	RNA processing and modification	INFORMATION STORAGE AND PROCESSING
	cre-miR1144a.1	11	391688	KOG4701	Chitinase	Cell wall/membrane/envelope biogenesis	CELLULAR PROCESSES AND SIGNALING
			291499	KOG0593	Predicted protein kinase KKIAMRE	General function prediction only	POORLY CHARACTERIZED
			331704	KOG1878	Nuclear receptor coregulator SMRT/SMRTER, contains Myb-like domains	Transcription	INFORMATION STORAGE AND PROCESSING
			297054	KOG1216	von Willebrand factor and related coagulation proteins	Defense mechanisms	CELLULAR PROCESSES AND SIGNALING
			297054	KOG1216	von Willebrand factor and related coagulation proteins	Extracellular structures	CELLULAR PROCESSES AND SIGNALING
			286647	KOG0658	Glycogen synthase kinase-3	Carbohydrate transport and metabolism	METABOLISM
			327952	KOG4443	Putative transcription factor HALR/MLL3, involved in embryonic development	General function prediction only	POORLY CHARACTERIZED
			143495	KOG0474	Cl- channel CLC-7 and related proteins (CLC superfamily)	Inorganic ion transport and metabolism	METABOLISM
			205501	KOG3731	Sulfatases	Carbohydrate transport and metabolism	METABOLISM
			327407	KOG2427	Uncharacterized conserved protein	Function unknown	POORLY CHARACTERIZED
			334065	KOG3751	Growth factor receptor-bound proteins (GRB7, GRB10, GRB14)	Signal transduction mechanisms	CELLULAR PROCESSES AND SIGNALING
	cre-miR1165	3	397349	KOG1309	Suppressor of G2 allele of skp1	Signal transduction mechanisms	CELLULAR PROCESSES AND SIGNALING
			282460	KOG1474	Transcription initiation factor TFIID, subunit BDF1 and related bromodomain proteins	Transcription	INFORMATION STORAGE AND PROCESSING
			188584	KOG3478	Prefoldin subunit 6, KE2 family	Posttranslational modification, protein turnover, chaperones	CELLULAR PROCESSES AND SIGNALING
	cre-miR1163.1	10	339697	KOG0601	Cyclin-dependent kinase WEE1	Cell cycle control, cell division, chromosome partitioning	METABOLISM
			192795	KOG0192	Tyrosine kinase specific for activated (GTP-bound) p21cdc42Hs	Signal transduction mechanisms	CELLULAR PROCESSES AND SIGNALING
			137674	KOG4821	Predicted Na+-dependent cotransporter	General function prediction only	POORLY CHARACTERIZED
			195711	KOG2495	NADH-dehydrogenase (ubiquinone)	Energy production and conversion	METABOLISM
			196626	KOG0552	FKBP-type peptidyl-prolyl cis-trans isomerase	Posttranslational modification, protein turnover, chaperones	CELLULAR PROCESSES AND SIGNALING
			414604	KOG1778	CREB binding protein/P300 and related TAZ Zn-finger proteins	Transcription	INFORMATION STORAGE AND PROCESSING
			117883	KOG1600	Fatty acid desaturase	Lipid transport and metabolism	METABOLISM
			188173	KOG2761	START domain-containing proteins involved in steroidogenesis/phosphatidylcholine transfer	Lipid transport and metabolism	METABOLISM
			288820	KOG0138	Glutaryl-CoA dehydrogenase	Amino acid transport and metabolism	METABOLISM
			59933	KOG0872	Sterol C5 desaturase	Lipid transport and metabolism	METABOLISM
	cre-miR-new5	9	293096	KOG1474	Transcription initiation factor TFIID, subunit BDF1 and related bromodomain proteins	Transcription	INFORMATION STORAGE AND PROCESSING
			291363	KOG0192	Tyrosine kinase specific for activated (GTP-bound) p21cdc42Hs	Signal transduction mechanisms	CELLULAR PROCESSES AND SIGNALING
			152851	KOG1888	Putative phosphoinositide phosphatase	Lipid transport and metabolism	METABOLISM
			191764	KOG0948	Nuclear exosomal RNA helicase MTR4, DEAD-box superfamily	RNA processing and modification	INFORMATION STORAGE AND PROCESSING
			205543	KOG1050	Trehalose-6-phosphate synthase component TPS1 and related subunits	Carbohydrate transport and metabolism	METABOLISM
			397648	KOG0061	Transporter, ABC superfamily (Breast cancer resistance protein)	Secondary metabolites biosynthesis, transport and catabolism	METABOLISM
			426456	KOG4443	Putative transcription factor HALR/MLL3, involved in embryonic development	General function prediction only	POORLY CHARACTERIZED
			413444	KOG4297	C-type lectin	Defense mechanisms	CELLULAR PROCESSES AND SIGNALING
			413444	KOG4297	C-type lectin	Signal transduction mechanisms	CELLULAR PROCESSES AND SIGNALING
	cre-miR-new8	8	131531	KOG0580	Serine/threonine protein kinase	Cell cycle control, cell division, chromosome partitioning	METABOLISM
			331644	KOG1878	Nuclear receptor coregulator SMRT/SMRTER, contains Myb-like domains	Transcription	INFORMATION STORAGE AND PROCESSING
			145477	KOG4743	Cyclin-dependent kinase inhibitor	Signal transduction mechanisms	CELLULAR PROCESSES AND SIGNALING
			408666	KOG0108	mRNA cleavage and polyadenylation factor I complex, subunit RNA15	RNA processing and modification	INFORMATION STORAGE AND PROCESSING
			293336	KOG0593	Predicted protein kinase KKIAMRE	General function prediction only	POORLY CHARACTERIZED
			127317	KOG3196	NADH:ubiquinone oxidoreductase, NDUFV2/24 kD subunit	Energy production and conversion	METABOLISM
			195752	KOG0907	Thioredoxin	Posttranslational modification, protein turnover, chaperones	CELLULAR PROCESSES AND SIGNALING
			395279	KOG0516	Dystonin, GAS (Growth-arrest-specific protein), and related proteins	Cytoskeleton	CELLULAR PROCESSES AND SIGNALING
	cre-miR-new9	10	287439	KOG1878	Nuclear receptor coregulator SMRT/SMRTER, contains Myb-like domains	Transcription	INFORMATION STORAGE AND PROCESSING
			406729	KOG1474	Transcription initiation factor TFIID, subunit BDF1 and related bromodomain proteins	Transcription	INFORMATION STORAGE AND PROCESSING
			154066	KOG0123	Polyadenylate-binding protein (RRM superfamily)	Translation, ribosomal structure and biogenesis	INFORMATION STORAGE AND PROCESSING
			57090	KOG3426	NADH:ubiquinone oxidoreductase, NDUFA6/B14 subunit	Energy production and conversion	METABOLISM
			183454	KOG3306	Predicted membrane protein	Function unknown	POORLY CHARACTERIZED
			307948	KOG4278	Protein tyrosine kinase	Signal transduction mechanisms	CELLULAR PROCESSES AND SIGNALING
			150636	KOG4308	LRR-containing protein	Function unknown	POORLY CHARACTERIZED
			194026	KOG2764	Putative transcriptional regulator DJ-1	Defense mechanisms	CELLULAR PROCESSES AND SIGNALING
			327407	KOG2427	Uncharacterized conserved protein	Function unknown	POORLY CHARACTERIZED
			147520	KOG0840	ATP-dependent Clp protease, proteolytic subunit	Posttranslational modification, protein turnover, chaperones	CELLULAR PROCESSES AND SIGNALING
	cre-miR-new14	11	408402	KOG3017	Defense-related protein containing SCP domain	Function unknown	POORLY CHARACTERIZED
			282146	KOG1878	Nuclear receptor coregulator SMRT/SMRTER, contains Myb-like domains	Transcription	INFORMATION STORAGE AND PROCESSING
			146684	KOG0118	FOG: RRM domain	General function prediction only	POORLY CHARACTERIZED
			424569	KOG1575	Voltage-gated shaker-like K+ channel, subunit beta/KCNAB	Energy production and conversion	METABOLISM
			141286	KOG0240	Kinesin (SMY1 subfamily)	Cytoskeleton	CELLULAR PROCESSES AND SIGNALING
			128929	KOG1241	Karyopherin (importin) beta 1	Nuclear structure	CELLULAR PROCESSES AND SIGNALING
			128929	KOG1241	Karyopherin (importin) beta 1	Intracellular trafficking, secretion, and vesicular transport	CELLULAR PROCESSES AND SIGNALING
			196713	KOG0158	Cytochrome P450 CYP3/CYP5/CYP6/CYP9 subfamilies	Secondary metabolites biosynthesis, transport and catabolism	METABOLISM
			196723	KOG0157	Cytochrome P450 CYP4/CYP19/CYP26 subfamilies	Lipid transport and metabolism	METABOLISM
			303947	KOG0238	3-Methylcrotonyl-CoA carboxylase, biotin-containing subunit/Propionyl-CoA carboxylase, alpha chain/Acetyl-CoA carboxylase, biotin carboxylase subunit	Lipid transport and metabolism	METABOLISM
			137469	KOG2250	Glutamate/leucine/phenylalanine/valine dehydrogenases	Amino acid transport and metabolism	METABOLISM
	cre-miR-new16	12	187517	KOG4171	Adenylate/guanylate kinase	Nucleotide transport and metabolism	METABOLISM
			195553	KOG1158	NADP/FAD dependent oxidoreductase	Energy production and conversion	METABOLISM
			398894	KOG3648	Golgi apparatus protein (cysteine-rich fibroblast growth factor receptor)	Intracellular trafficking, secretion, and vesicular transport	CELLULAR PROCESSES AND SIGNALING
			406544	KOG1444	Nucleotide-sugar transporter VRG4/SQV-7	Intracellular trafficking, secretion, and vesicular transport	CELLULAR PROCESSES AND SIGNALING
			286427	KOG0238	3-Methylcrotonyl-CoA carboxylase, biotin-containing subunit/Propionyl-CoA carboxylase, alpha chain/Acetyl-CoA carboxylase, biotin carboxylase subunit	Amino acid transport and metabolism	METABOLISM
			394011	KOG0060	Long-chain acyl-CoA transporter, ABC superfamily (involved in peroxisome organization and biogenesis)	Lipid transport and metabolism	METABOLISM
			394011	KOG0060	Long-chain acyl-CoA transporter, ABC superfamily (involved in peroxisome organization and biogenesis)	General function prediction only	POORLY CHARACTERIZED
			135421	KOG0776	Geranylgeranyl pyrophosphate synthase/Polyprenyl synthetase	Coenzyme transport and metabolism	METABOLISM
			150605	KOG0045	Cytosolic Ca2+-dependent cysteine protease (calpain), large subunit (EF-Hand protein superfamily)	Signal transduction mechanisms	CELLULAR PROCESSES AND SIGNALING
	cre-miR-new17	1	183873	KOG4055	Uncharacterized conserved protein	Function unknown	POORLY CHARACTERIZED
	cre-miR-new18	8	401580	KOG0435	Leucyl-tRNA synthetase	Translation, ribosomal structure and biogenesis	INFORMATION STORAGE AND PROCESSING
			151947	KOG1792	Reticulon	Intracellular trafficking, secretion, and vesicular transport	CELLULAR PROCESSES AND SIGNALING
			113845	KOG1047	Bifunctional leukotriene A4 hydrolase/aminopeptidase LTA4H	Defense mechanisms	CELLULAR PROCESSES AND SIGNALING
			113845	KOG1047	Bifunctional leukotriene A4 hydrolase/aminopeptidase LTA4H	Amino acid transport and metabolism	METABOLISM
			113845	KOG1047	Bifunctional leukotriene A4 hydrolase/aminopeptidase LTA4H	Lipid transport and metabolism	METABOLISM
			400212	KOG0032	Ca2+/calmodulin-dependent protein kinase, EF-Hand protein superfamily	Signal transduction mechanisms	CELLULAR PROCESSES AND SIGNALING
			34358	KOG0382	Carbonic anhydrase	General function prediction only	POORLY CHARACTERIZED
			196245	KOG1578	Predicted carbonic anhydrase involved in protection against oxidative damage	Inorganic ion transport and metabolism	METABOLISM
	cre-miR-new19	6	187796	KOG1635	Peptide methionine sulfoxide reductase	Posttranslational modification, protein turnover, chaperones	CELLULAR PROCESSES AND SIGNALING
			205917	KOG3075	Ribose 5-phosphate isomerase	Carbohydrate transport and metabolism	METABOLISM
			183873	KOG4055	Uncharacterized conserved protein	Function unknown	POORLY CHARACTERIZED
			59800	KOG0535	Sulfite oxidase, molybdopterin-binding component	Energy production and conversion	METABOLISM
			196311	KOG1175	Acyl-CoA synthetase	Lipid transport and metabolism	METABOLISM
			425092	KOG0209	P-type ATPase	Inorganic ion transport and metabolism	METABOLISM
	cre-miR-new20	6	184613	KOG3330	Transport protein particle (TRAPP) complex subunit	Intracellular trafficking, secretion, and vesicular transport	CELLULAR PROCESSES AND SIGNALING
			407882	KOG3753	Circadian clock protein period	Signal transduction mechanisms	CELLULAR PROCESSES AND SIGNALING
			152120	KOG4372	Predicted alpha/beta hydrolase	General function prediction only	POORLY CHARACTERIZED
			288654	KOG1650	Predicted K+/H+-antiporter	Inorganic ion transport and metabolism	METABOLISM
			205608	KOG2599	Pyridoxal/pyridoxine/pyridoxamine kinase	Coenzyme transport and metabolism	METABOLISM
			148088	KOG2806	Chitinase	Carbohydrate transport and metabolism	METABOLISM
	cre-miR-new23	13	192162	KOG1507	Nucleosome assembly protein NAP-1	Chromatin structure and dynamics	INFORMATION STORAGE AND PROCESSING
			192162	KOG1507	Nucleosome assembly protein NAP-1	Cell cycle control, cell division, chromosome partitioning	METABOLISM
			153922	KOG3544	Collagens (type IV and type XIII), and related proteins	Extracellular structures	CELLULAR PROCESSES AND SIGNALING
			142178	KOG1878	Nuclear receptor coregulator SMRT/SMRTER, contains Myb-like domains	Transcription	INFORMATION STORAGE AND PROCESSING
			130256	KOG1441	Glucose-6-phosphate/phosphate and phosphoenolpyruvate/phosphate antiporter	Carbohydrate transport and metabolism	METABOLISM
			130256	KOG1441	Glucose-6-phosphate/phosphate and phosphoenolpyruvate/phosphate antiporter	Amino acid transport and metabolism	METABOLISM
			195801	KOG1716	Dual specificity phosphatase	Defense mechanisms	CELLULAR PROCESSES AND SIGNALING
			191336	KOG2466	Uridine permease/thiamine transporter/allantoin transport	Nucleotide transport and metabolism	METABOLISM
			191336	KOG2466	Uridine permease/thiamine transporter/allantoin transport	Coenzyme transport and metabolism	METABOLISM
			143082	KOG1422	Intracellular Cl- channel CLIC, contains GST domain	Inorganic ion transport and metabolism	METABOLISM
			170453	KOG0712	Molecular chaperone (DnaJ superfamily)	Posttranslational modification, protein turnover, chaperones	CELLULAR PROCESSES AND SIGNALING
			138602	KOG0055	Multidrug/pheromone exporter, ABC superfamily	Secondary metabolites biosynthesis, transport and catabolism	METABOLISM
			404578	KOG3660	Sodium-neurotransmitter symporter	Signal transduction mechanisms	CELLULAR PROCESSES AND SIGNALING
